# Supplementary material for: Smartphone-Enabled Fluorescence and Colorimetric Platform for the On-Site Detection of Hg2+ and Cl− Based on the Au/Cu/Ti3C2 Nanosheets
Source: Molecules. 2023 Jul 12;28(14):5355. doi: 10.3390/molecules28145355 (PMC10386442; doi:10.3390/molecules28145355)
Supplement: Supplementary file 1 [file molecules-28-05355-s001.zip]

Archive with 1 entries (1 files):
- molecules-2473904-supplementary.pdf
